# Supplementary material for: Identification of Molecular Subtypes and a Prognostic Signature Based on Inflammation-Related Genes in Colon Adenocarcinoma
Source: Front Immunol. 2021 Dec 23;12:769685. doi: 10.3389/fimmu.2021.769685 (PMC8733947; doi:10.3389/fimmu.2021.769685)
Supplement: Supplementary file 6 [file Table_3.xlsx]

## Sheet: Sheet1
Table S3 The primers of the five genes (TIMP1, PLCG2, BDNF, IL13 and GAPDH)
human_TIMP1	Forward: 5′-CTTCTGCAATTCCGACCTCGT-3′
	Reverse: 5′-ACGCTGGTATAAGGTGGTCTG-3′
human_PLCG2	Forward: 5′-TCCACCACGGTCAATGTAGAT-3′
	Reverse: 5′-CCCTGGGCGGATTTCTTTTAT-3′
human_BDNF	Forward: 5′-GGCTTGACATCATTGGCTGAC-3′
	Reverse: 5′-CATTGGGCCGAACTTTCTGGT-3′
human_IL13	Forward: 5′-CCTCATGGCGCTTTTGTTGAC-3′
	Reverse: 5′-TCTGGTTCTGGGTGATGTTGA-3′
human_GAPDH	Forward: 5′-GGAGCGAGATCCCTCCAAAAT-3′
	Reverse: 5′-GGCTGTTGTCATACTTCTCATGG-3′
