# Supplementary material for: Identification of Molecular Subtypes and a Prognostic Signature Based on Inflammation-Related Genes in Colon Adenocarcinoma
Source: Front Immunol. 2021 Dec 23;12:769685. doi: 10.3389/fimmu.2021.769685 (PMC8733947; doi:10.3389/fimmu.2021.769685)
Supplement: Supplementary file 7 [file Table_4.xlsx]

## Sheet: Sheet1
Table S4 General characteristics of patients in TCGA and GSE17538 datasets
	TCGA	GSE17538
Age
<65	174	78
≥65	284	99
Gender
Female	216	81
Male	242	96
Stage
I	76	24
II	177	57
III	129	57
IV	65	39
Unknown	11	/
Grade
G1	/	16
G2	/	134
G3	/	27
T stage
T1	11	/
T2	78	/
T3	312	/
T4	56	/
Tis	1	/
Lymph node metastasis
N0	269	/
N1	106	/
N2	83	/
Distant metastasis
M0	336	/
M1	65	/
Mx	50	/
Unknown	7	/
